# Supplementary material for: Two-Dimensional Bimetallic Phthalocyanine Covalent-Organic-Framework-Based Chemiresistive Gas Sensor for ppb-Level NO2 Detection
Source: Nanomaterials (Basel). 2023 May 17;13(10):1660. doi: 10.3390/nano13101660 (PMC10224514; doi:10.3390/nano13101660)
Supplement: Supplementary file 1 [file nanomaterials-13-01660-s001.zip]

Archive with 1 entries (1 files):
- nanomaterials-2380580-supplementary.pdf
